# Supplementary material for: A Proposed Association between Improving Energy Metabolism of HepG2 Cells by Plant Extracts and Increasing Their Sensitivity to Doxorubicin
Source: Toxics. 2023 Feb 16;11(2):182. doi: 10.3390/toxics11020182 (PMC9967676; doi:10.3390/toxics11020182)
Supplement: Supplementary file 1 [file toxics-11-00182-s001.zip]

Archive with 1 entries (1 files):
- toxics-2137638-supplementary.pdf
